# Supplementary material for: Identification of electron transfer enzymes in Thermoanaerobacterium saccharolyticum
Source: J Bacteriol. 2025 Jun 6;207(7):e00107-25. doi: 10.1128/jb.00107-25 (PMC12288451; doi:10.1128/jb.00107-25)
Supplement: Table S1 — Primers used for T. saccharolyticum transformation and validation. [file jb.00107-25-s0003.xlsx]

## Sheet: Planilha1
Primer	Sequence	Purpose
tsac_1705 5’ ext FW	ACGGGAACAATACAAAAGGA	To delete 1705
tsac_1705 3’ ext REV	AATTCCTCCCATCCCTATC	To delete 1705
tsac_1705 5’ REV	TCAAATGGTTCGCTGGGTTTATTTCACCTCAACACGCAAC	To delete 1705
tsac_1705 3’ FW	ATGAAGTTCCTCGTACATAGATCTGAAAGTCAATATAGGA	To delete 1705
tsac_1705 ext ext FW	AATGGAGAAATAAAATTTAAA	To delete 1705
tsac_1705 ext ext REV	CGCATTGGAGATATGTGTCG	To delete 1705
tsac_1705 seq FW	TCGAGAAAAGTTATCTTTGC	To sequence tsac_1705
tsac_1705 seq REV	TACAATGTAAGCCCCTTTAC	To sequence tsac_1705
nfnAB 5’ ext FW	ATTAATATCGATGACTTTTGCAG	To delete nfnAB
nfnAB 3’ ext REV	AGACAAATAATAGAACAGAACA	To delete nfnAB
nfnB ORF FW	TCACTTTTCGCTTAAATATTTGTGTATAGAAGCTGCAGC	To delete nfnAB
nfnB 3’ REV	ATGAACGAGATTTTAGAGAAGAAGC	To delete nfnAB
nfnB seq FW	GCGTTGCTTTTTGCGTTTAA	To sequence nfnAB
nfnB seq REV	AGTTGGAGGAGAGACAAA	To sequence nfnAB
nfnA seq FW	CATGGCTGATTCTTACATTG	To sequence nfnAB
nfnA seq REV	CGATGTTGTTAAGTGATTATG	To sequence nfnAB
nfnB 5’ FW	GAGTATGGTATATCTAAAAGAAGT	To delete nfnAB
nfnB 5’ REV	ATGAAGTTCCTCGTACATAGTTTTTAACTGTAAAACACCA	To delete nfnAB
Kan FW	AAACCCAGCGAACCATTTGA	To amplify KanR marker
Tdk REV	CTATGTACGAGGAACTTCAT	To amplify KanR marker
nfnB 3’ FW	TCAAATGGTTCGCTGGGTTTTTAGCCATTTAAGATGCCCC	To delete nfnAB
nfnB Kan FW	TCAAATGGTTCGCTGGGTTTTCACTTTTCGCTTAAATATT	To delete nfnAB
nfnB REV	AGTTAGGGGGCATCTTAAAT	To delete nfnAB
nfnA ORF FW	TTAAGATGCCCCCTAACTTG	To delete nfnAB
nfnB ORF REV	ATGTCGTTAAAAAAAGTACC	To delete nfnAB
1-nfnA	TGGTGTTTTACAGTTAAAAATTAGCCATTTAAGATGCCCC	To delete nfnAB
2-nfnA	GGGGCATCTTAAATGGCTAATTTTTAACTGTAAAACACCA	To delete nfnAB
nfnA 3’ kan FW	TCAAATGGTTCGCTGGGTTTTGCTTTCACACCTCCAAGAT	To delete nfnAB
nfnA ORF REV	ATGAACGAGATTTTAGAGAAGAAGC	To delete nfnAB
nfnA 3’ FW	TCAAATGGTTCGCTGGGTTTTGCTTTCACACCTCCAAGAT	To delete nfnA
nfnB ORF REV gapDH C. therm	TACAATAGGAGGCGATATTAATGGCTAACATGTCGTTAAAAAAAGTACC	To delete nfnA
gapDH C. therm FW	TAATATCGCCTCCTATTGTA	To delete nfnA
gapDH C. therm REV kan	ATGAAGTTCCTCGTACATAGAATTATTGACTAGAAATAAA	To delete nfnA
HydA seq FW	GCTTCTCTTCATCTTCCCAC	To sequence HydA
HydA seq REV	CAAGAATTGTCCTACAAACG	To sequence HydA
hydA seq interno FW	TTATCATACGAGCAAGCTCC	To sequence HydA
HydA 5’ FW	AGATCATTTCATCGCTTAAA	To delete HydA
HydA 5’ REV	ATGAAGTTCCTCGTACATAGAAAATCTCCCTAAAGGGAGA	To delete HydA
HydA 3’ FW	TCAAATGGTTCGCTGGGTTTGTTTTGCACTCCTTTCATTA	To delete HydA
HydA 3’ REV	ATGTTATATAGATCACATGT	To delete HydA
HydA ext FW	ACTACTTTAAAGTGCTCTTT	To delete HydA
HydA ext REV	GTTATCGCTTTACATTTTAGA	To delete HydA
hfsD 5’ FW	GTCATTACATCGATATTGCA	To delete hfsD
hfsD 5’ REV	TCAAATGGTTCGCTGGGTTTGGCAATCTATCCTTTCTAAA	To delete hfsD
hfsD 3’ FW	ATGAAGTTCCTCGTACATAGGAGTTTTAAAAATAATGGGT	To delete hfsD
hfsD 3’ REV	TGGCAGCCATTATAGACATC	To delete hfsD
hfsD ext FW	GATATAACAAAGATGGAGAA	To delete hfsD
hfsD ext REV	TTGCTTCCTGTCCTCCACCG	To delete hfsD
hfsD seq FW	TACGCTACTGACGTAAATTT	To sequence hfsD
hfsD seq REV	CTGGACTTGGACAATATCTT	To sequence hfsD
HydA 5’ FUDR REV	TAATGAAAGGAGTGCAAAACAAAATCTCCCTAAAGGGAGA	To remove tdk-htk from hydA locus
HydA 3’ FUDR FW	TCTCCCTTTAGGGAGATTTTGTTTTGCACTCCTTTCATTA	To remove tdk-htk from hydA locus
