# Supplementary material for: Identification of electron transfer enzymes in Thermoanaerobacterium saccharolyticum
Source: J Bacteriol. 2025 Jun 6;207(7):e00107-25. doi: 10.1128/jb.00107-25 (PMC12288451; doi:10.1128/jb.00107-25)
Supplement: Table S2 — Batch fermentation data measurements. [file jb.00107-25-s0004.xlsx]

## Sheet: Planilha1
		Concentration (mM)
Strain	Sample Name	Cellobiose	Glucose	Pyruvate	Succinate	Lactate	Formate	Acetate	Ethanol
	MTC-6	54.055	0	0	0	0	0	0	0
LL1025	2 days - 1025 1	48.06	0	0.09	0	0.689	0.254	4.96	9.143
LL1025	2 days - 1025 2	48.635	0	0.075	0	0.677	0.237	4.532	9.644
LL1025	4 days - 1025 1	23.24	0	0	0	22.8	0.888	29.752	63.733
LL1025	4 days - 1025 2	23.298	0	0	0	23.259	0.845	29.973	63.334
LL1025	6 days - 1025 1	22.694	0	0	3.287	22.207	0.715	29.169	63.321
LL1025	6 days - 1025 2	22.669	0	0	3.424	22.687	0.783	29.417	62.994
LL1025	8 days - 1025 1	23.582	0	0	3.017	22.357	0.906	29.597	61.678
LL1025	8 days - 1025 2	23.728	0	0	3.173	22.965	0.872	29.889	61.707
LL1025	10 days - 1025 1	23.628	0	0	3.318	22.435	0.887	29.819	60.625
LL1025	10 days - 1025 2	23.689	0	0	3.3	23.036	0.811	30.009	60.712
M1442	2 days - 1049 1	0	0	0.535	0	0	5.688	2.157	203.107
M1442	2 days - 1049 2	0	0	0.62	0	0	5.924	2.233	203.65
M1442	4 days - 1049 1	0	0.141	0.704	0	0	5.112	2.285	204.229
M1442	4 days - 1049 2	0	0.142	0.508	0	0	5.192	2.311	203.409
M1442	6 days - 1049 1	0	0.528	0.104	0.339	0	8.331	2.23	201.084
M1442	6 days - 1049 2	0	0.366	0.1	0.312	0	8.489	2.266	200.685
M1442	8 days - 1049 1	0	0.733	0.478	0.633	0.511	8.186	2.319	194.909
M1442	8 days - 1049 2	0	0.696	0.471	0.206	0.416	8.355	2.369	197.6
M1442	10 days - 1049 1	0	0.658	0.493	0.315	0	8.601	2.306	189.403
M1442	10 days - 1049 2	0	0.643	0.465	0.242	0	8.025	2.397	192.419
LL1328	2 days - 1328 1	9.182	0	0.538	0	0	7.556	1.456	159.499
LL1328	2 days - 1328 2	9.673	0	0.552	0	0	7.172	1.567	156.368
LL1328	4 days - 1328 1	0	0	0.935	0	0	7.593	1.823	193.231
LL1328	4 days - 1328 2	1.44	0	0.93	0	0	7.454	1.918	189.547
LL1328	6 days - 1328 1	0	0.194	0.729	1.284	0.525	8.747	1.817	191.277
LL1328	6 days - 1328 2	0.997	0.241	0.752	1.203	0.629	8.582	1.919	187.075
LL1328	8 days - 1328 1	0	0.183	1.03	1.066	0.69	9.87	1.932	187.919
LL1328	8 days - 1328 2	0.949	0.448	1.054	1.101	0.791	9.576	2.038	183.611
LL1328	10 days - 1328 1	0	0.193	1.065	1.104	0.696	9.383	1.944	185.587
LL1328	10 days - 1328 2	0.954	0.483	1.062	1.187	0.815	9.276	2.034	181.067
A2G0015	2 days - 1705 1	8.106	0	0.425	0	0	7.798	1.495	166.621
A2G0015	2 days - 1705 2	8.074	0	0.435	0	0	7.864	1.617	166.06
A2G0015	2 days - 1705 3	10.325	0	0.44	0	0	7.111	1.458	160.116
A2G0015	4 days - 1705 1	0	0	0.62	0	0	8.419	1.893	198.891
A2G0015	4 days - 1705 2	0	0	0.583	0	0	8.478	1.996	197.776
A2G0015	4 days - 1705 3	0	0	0.643	0	0	8.952	1.971	199.439
A2G0015	6 days - 1705 1	0	0.498	0.216	0	0	10.586	1.871	195.956
A2G0015	6 days - 1705 2	0	0.275	0.205	0	0	10.722	1.967	196.536
A2G0015	6 days - 1705 3	0	0.528	0.227	0	0	10.077	1.938	197.174
A2G0015	8 days - 1705 1	0	0.553	0.659	0	0.332	10.574	1.956	192.849
A2G0015	8 days - 1705 2	0	0.529	0.679	0	0.45	10.744	2.005	192.836
A2G0015	8 days - 1705 3	0	0.66	0.653	0	0.346	11.094	2.022	193.342
A2G0015	10 days - 1705 1	0	0.615	0.675	0	0.546	10.227	1.965	190.019
A2G0015	10 days - 1705 2	0	0.589	0.706	0	0.582	10.399	2.017	190.534
A2G0015	10 days - 1705 3	0	0.73	0.668	0	0.461	10.777	2.038	191.533
A2G0016	2 days - nfnAB 2	51.167	0	0.4	0	0	4.589	0.056	2.826
A2G0016	2 days - nfnAB 5	51.911	0	0	0	0	0.896	0.012	0.472
A2G0016	2 days - nfnAB 7	52.085	0	0.266	0.105	0	1.86	0.022	0.991
A2G0016	4 days - nfnAB 2	28.23	26.808	0.566	0	0	8.928	0.536	24.677
A2G0016	4 days - nfnAB 5	40.052	7.338	0.619	0	0	8.247	0.378	18.01
A2G0016	4 days - nfnAB 7	33.865	13.88	0.703	0	0	8.478	0.492	24.982
A2G0016	6 days - nfnAB 2	5.104	64.885	0.201	0.175	0	10.688	0.891	42.694
A2G0016	6 days - nfnAB 5	8.952	56.877	0.25	0	0	10.958	0.748	41.236
A2G0016	6 days - nfnAB 7	3.562	60.932	0.259	0	0	10.964	0.932	55.107
A2G0016	8 days - nfnAB 2	3.901	58.621	0.536	0	0.406	10.662	0.731	54.264
A2G0016	8 days - nfnAB 5	0.873	57.731	0.504	0	0.808	10.503	0.725	63.761
A2G0016	8 days - nfnAB 7	0.458	45.325	0.573	0	0.642	11.836	1.151	85.977
A2G0016	10 days - nfnAB 2	4.847	53.133	0.718	0.292	0	10.745	0.906	57.22
A2G0016	10 days - nfnAB 5	0.584	48.96	0.717	0	0	11.209	1.08	73.278
A2G0016	10 days - nfnAB 7	0.203	35.497	0.85	0	0	11.321	1.595	97.561
A2G0017	2 days - nfnB 3	52.247	0	0.278	0.083	0	1.466	0.014	0.923
A2G0017	2 days - nfnB 4	52.065	0	0.266	0	0	2.012	0.02	0.937
A2G0017	2 days - nfnB 5	51.38	0.324	0.109	0	0	2.852	0.044	1.474
A2G0017	2 days - nfnB 6	51.113	0	0.416	0	0	4.674	0.07	3.158
A2G0017	4 days - nfnB 3	37.441	12.338	0.993	0	0	7.411	0.342	33.067
A2G0017	4 days - nfnB 4	31.289	19.636	0.603	0	0	10.005	0.477	22.911
A2G0017	4 days - nfnB 5	25.059	33.213	0.625	0	0	8.729	0.599	24.264
A2G0017	4 days - nfnB 6	26.264	27.981	0.599	0	0	9.624	0.597	27.495
A2G0017	6 days - nfnB 3	10.796	55.618	0.536	0.174	0	8.745	0.713	32.359
A2G0017	6 days - nfnB 4	3.365	65.562	0.223	0.2	0	12.026	0.919	44.286
A2G0017	6 days - nfnB 5	1.742	66.435	0.201	0.015	0	10.931	1.15	51.133
A2G0017	6 days - nfnB 6	1.534	65.893	0	0	0	11.649	0.898	49.792
A2G0017	8 days - nfnB 3	0.88	70.847	0.917	0	0.532	10.267	1.072	41.518
A2G0017	8 days - nfnB 4	0.513	61	0.588	0.349	0.437	10.693	0.9	58.606
A2G0017	8 days - nfnB 5	0.394	52.763	0.476	0	0.321	11.254	1.331	76.406
A2G0017	8 days - nfnB 6	0.425	56.716	0.562	0	0.695	10.29	0.94	66.005
A2G0017	10 days - nfnB 3	0.426	70.551	0.997	0	0	10.045	1.187	42.795
A2G0017	10 days - nfnB 4	0.21	57.197	0.802	0.26	0	10.828	1.162	63.103
A2G0017	10 days - nfnB 5	0.121	43.328	0.656	0	0	10.805	1.773	86.804
A2G0018	2 days - nfnA 1	48.762	0	0.476	0	0	5.785	0.13	11.6
A2G0018	2 days - nfnA 2	50.845	0	0.353	0	0	3.485	0.07	3.782
A2G0018	4 days - nfnA 1	3.37	59.678	0.313	0	0	7.041	0.653	69.233
A2G0018	4 days - nfnA 2	13.797	34.056	0.294	0	0	7.293	0.733	71.671
A2G0018	6 days - nfnA 1	0.271	44.588	0.079	0	0	8.566	0.474	105.281
A2G0018	6 days - nfnA 2	0.325	38.544	0.062	0	0	8.916	0.59	113.739
A2G0018	8 days - nfnA 1	0	30.984	0.511	0	0	8.455	0.914	127.014
A2G0018	8 days - nfnA 2	0	22.246	0.511	0	0	8.758	1.044	139.359
A2G0018	10 days - nfnA 1	0	26.283	0.652	0	0	8.078	1.022	132.384
A2G0018	10 days - nfnA 2	0	16.418	0.713	0	0	8.356	1.208	146.192
A2G0019	2 days - hydA 10	38.682	0	7.921	0.176	0.138	2.467	0.931	39.865
A2G0019	2 days - hydA 7	32.899	0	11.006	0.059	0.245	2.48	0.844	52.773
A2G0019	2 days - hydA 8	33.56	0	10.974	0.06	0.186	2.708	0.84	51.583
A2G0019	4 days - hydA 7	27.404	3.768	12.616	0	0.09	2.475	0.91	59.373
A2G0019	4 days - hydA 8	27.132	4.7	12.333	0	0.084	2.717	0.904	58.057
A2G0019	4 days - hydA 9	27.873	4.66	12.253	0	0.069	2.632	0.802	56.967
A2G0019	6 days - hydA 7	26.166	5.476	12.209	0	0	2.321	0.896	58.753
A2G0019	6 days - hydA 8	25.905	6.432	11.92	0	0	2.603	0.887	57.547
A2G0019	6 days - hydA 9	26.456	6.566	11.98	0	0	2.55	0.77	56.438
A2G0019	8 days - hydA 7	26.28	11.831	12.311	0	0.112	3.485	0.895	58.034
A2G0019	8 days - hydA 8	25.993	12.902	12.132	0	0.098	3.889	0.948	56.923
A2G0019	8 days - hydA 9	26.697	13.314	12.243	0	0.111	2.458	0.807	55.924
A2G0019	10 days - hydA 7	26.156	14.131	12.144	0	0.097	2.434	0.803	54.904
A2G0019	10 days - hydA 8	25.817	12.566	12.28	0	0.088	1.959	0.947	57.46
A2G0019	10 days - hydA 9	25.528	13.616	12.098	0	0.092	1.496	0.928	55.889
A2G0020	2 days - hfsD 10	40.079	0	6.571	0.082	0.147	10.495	0.367	34.482
A2G0020	2 days - hfsD 3	44.063	0	3.911	0.127	0.08	10.348	0.386	24.198
A2G0020	2 days - hfsD 7	41.076	0	5.611	0.081	0.1	10.502	0.305	31.486
A2G0020	2 days - hfsD 8	48.68	0	1.647	0	0.052	5.693	0.118	11.433
A2G0020	4 days - hfsD 10	35.131	1.089	9.318	0	0.214	13.657	0.397	42.755
A2G0020	4 days - hfsD 3	35.382	1.562	9.329	0	0.166	13.335	0.358	40.242
A2G0020	4 days - hfsD 7	34.516	0.981	9.242	0	0.237	13.442	0.348	43.336
A2G0020	4 days - hfsD 8	35.047	0.891	9.117	0	0.193	13.495	0.427	42.561
A2G0020	6 days - hfsD 10	34.328	2.061	8.927	0	0	13.651	0.349	42.678
A2G0020	6 days - hfsD 3	34.206	2.844	9.015	0	0	13.199	0.428	39.879
A2G0020	6 days - hfsD 7	33.547	2.071	8.957	0	0.01	13.463	0.4	43.582
A2G0020	6 days - hfsD 8	34.237	2.223	8.806	0	0	13.427	0.35	42.41
A2G0020	8 days - hfsD 10	35.373	1.955	9.633	0	0.123	15.165	0.441	42.3
A2G0020	8 days - hfsD 3	34.997	3.388	9.709	0	0.088	14.557	0.474	39.525
A2G0020	8 days - hfsD 7	34.431	2.052	9.646	0	0.123	14.866	0.44	43.248
A2G0020	8 days - hfsD 8	35.012	2.293	9.557	0	0.103	14.901	0.425	42.152
A2G0020	10 days - hfsD 10	35.241	2.04	9.522	0	0.119	15.154	0.42	41.462
A2G0020	10 days - hfsD 3	34.565	3.669	9.545	0	0.079	14.548	0.437	38.925
A2G0020	10 days - hfsD 7	34.209	2.246	9.518	0	0.097	14.869	0.435	42.39
A2G0020	10 days - hfsD 8	34.659	2.532	9.471	0	0.054	14.927	0.417	41.752
A2G0021	2 days - hydA hfsD 3	40.896	0	2.086	0.028	0.039	15.504	0.433	31.503
A2G0021	2 days - hydA hfsD 7	38.762	2.516	2.07	0.028	0.102	15.703	0.426	32.551
A2G0021	2 days - hydA hfsD 10	38.967	1.344	2.177	0.03	0.096	15.872	0.401	35.469
A2G0021	4 days - hydA hfsD 3	32.928	7.303	2.155	0.035	0.118	15.722	0.441	43.5
A2G0021	4 days - hydA hfsD 7	26.462	23.213	2.13	0.033	0.102	15.994	0.419	40.088
A2G0021	4 days - hydA hfsD 10	29.849	15.163	2.138	0.03	0.115	15.941	0.413	43.871
A2G0021	6 days - hydA hfsD 3	25.656	17.75	2.185	0.047	0.209	15.788	0.495	54.339
A2G0021	6 days - hydA hfsD 7	19.593	33.888	2.28	0.029	0.189	16.195	0.517	49.162
A2G0021	6 days - hydA hfsD 10	23.809	22.414	2.228	0.041	0.207	16.089	0.399	53.13
A2G0021	8 days - hydA hfsD 3	23.777	17.779	2.165	0.044	0.276	15.457	0.544	59.495
A2G0021	8 days - hydA hfsD 7	18.644	32.483	2.248	0.045	0.271	15.957	0.485	54.112
A2G0021	8 days - hydA hfsD 10	22.652	21.724	2.245	0.047	0.293	15.944	0.478	57.589
A2G0021	10 days - hydA hfsD 3	22.991	17.886	2.22	0.041	0.313	15.744	0.445	62.151
A2G0021	10 days - hydA hfsD 7	18.032	31.887	2.291	0.048	0.334	15.914	0.467	56.037
A2G0021	10 days - hydA hfsD 10	21.978	21.777	2.258	0.049	0.332	15.945	0.359	59.284
