# Supplementary material for: Identification of electron transfer enzymes in Thermoanaerobacterium saccharolyticum
Source: J Bacteriol. 2025 Jun 6;207(7):e00107-25. doi: 10.1128/jb.00107-25 (PMC12288451; doi:10.1128/jb.00107-25)
Supplement: Table S3 — Molecular hydrogen measurements. [file jb.00107-25-s0005.xlsx]

## Sheet: Planilha1
Strain	Sample	Hydrogen (mmoles)
	MTC-6 medium	0
LL1025	LL1025 1	2.6275
LL1025	LL1025 2	3.56384
M1442	LL1049 1	0.437666
M1442	LL1049 2	0.573836
M1442	LL1049 3	0.152967
LL1328	LL1328 1	0.783343
LL1328	LL1328 2	1.07704
A2G0015	delta 1705 1	0.908851
A2G0015	delta 1705 2	0.793624
A2G0016	delta nfnAB 1	2.45978
A2G0016	delta nfnAB 2	2.3099
A2G0017	delta nfnB 1	2.24833
A2G0017	delta nfnB 2	2.68085
A2G0017	delta nfnB 3	1.87075
A2G0018	delta nfnA 1	2.18581
A2G0018	delta nfnA 2	2.0899
A2G0019	delta hydA 1	1.28098
A2G0019	delta hydA 2	1.28707
A2G0019	delta hydA 3	1.48737
A2G0020	delta hfsD 1	0.848183
A2G0020	delta hfsD 2	0.887974
A2G0020	delta hfsD 3	1.11674
A2G0021	delta hydA delta hfsD 1	0.875474
A2G0021	delta hydA delta hfsD 2	0.906049
