# Supplementary material for: Identification of electron transfer enzymes in Thermoanaerobacterium saccharolyticum
Source: J Bacteriol. 2025 Jun 6;207(7):e00107-25. doi: 10.1128/jb.00107-25 (PMC12288451; doi:10.1128/jb.00107-25)
Supplement: Table S4 — Nuclear magnetic resonance data. [file jb.00107-25-s0006.xlsx]

## Sheet: Planilha1
	Concentrations ( mM )
Sample	1,3-Dihydroxyacetone	2-Hydroxybutyrate	2-Hydroxyisocaproate	2-Hydroxyvalerate	3-Methyl-2-oxovalerate	Acetate	Acetoacetate	Acetoin	Acetone	Alanine	Aspartate	Cellobiose	Ethanol	Formate	Glucose	Glutamate	Glycerol	Glycine	Hydroxyacetone	Isocaproate	Isoleucine	Lactate	Leucine	Propylene glycol	Pyruvate	Succinate	Threonine	Valine	Acetaldehyde	Acetaldehyde Hydrated	cis-Aconitate	trans-Aconitate
M1442	0.2548	0.1334	0.032	0.101	0.071	2.742	0.0188	0.4966	0.0734	1.1436	0.065	0.2242	189.239	5.408	0	1.6136	0.3334	0.1866	0.748	0.1058	0.044	0.7546	0.0982	0.4066	0.3294	0.1254	0.2182	0.0212	6.4416	8.4328	0.1884	0.5214
M1442	0.2252	0.1334	0.0302	0.0964	0.0676	2.9496	0.0098	0.4156	0.0624	1.023	0.068	0.121	193.878	4.911	0	1.4224	0.3144	0.2006	0.6938	0.0846	0.0414	0.6526	0.1066	0.3464	0.272	0.1286	0.1828	0.0212	5.4384	7.2422	0.1128	0.356
A2G0015	0.2382	0.1334	0.0396	0.1722	0.0712	2.6766	0.0246	0.5138	0.0646	1.3808	0.0816	0.351	192.173	6.5064	0	1.9022	0.2808	0.0562	1.0792	0.13	0.0176	0.9144	0.0982	0.4066	0.4154	0.1356	0.1512	0.0384	6.3406	9.0608	0.1498	0.3722
A2G0015	0.2666	0.1334	0.0434	0.1964	0.0828	2.4368	0.0274	0.4756	0.0682	1.1994	0.079	0.1766	192.173	6.1358	0	1.9348	0.3334	0.0776	1.1602	0.1318	0.0234	0.9352	0.1216	0.3688	0.4266	0.1366	0.1156	0.0384	5.11	7.994	0.1336	0.3568
A2G0016	0.1772	0.0668	0.1104	0.2684	0.1256	1.5064	0.1418	1.2126	0.0878	1.0772	0	0.3986	61.6354	6.4166	47.5148	0.576	0.4576	0.0544	0.2278	0.231	0.035	0.6222	0.2888	0.2384	0.5354	0.0474	0.0476	0.4868	12.7854	20.6222	0.6132	1.5396
A2G0016	0.2036	0.0668	0.1098	0.2716	0.1492	1.6838	0.1222	1.4252	0.0916	1.1306	0	0.3986	66.2748	6.4386	42.8008	0.6174	0.4456	0.0684	0.2546	0.2384	0.0302	0.5728	0.2778	0.2768	0.5964	0.0474	0.075	0.4644	16.2402	22.9248	0.6258	1.5554
A2G0017	0.2158	0.086	0.1314	0.2978	0.1372	1.627	0.1558	1.4672	0.0846	1.1872	0	0.5566	66.1052	5.8572	45.2936	0.45	0.501	0.067	0.1888	0.2832	0.0322	0.5232	0.3026	0.2884	0.6586	0.0548	0.0866	0.5536	14.0854	21.8262	0.6094	1.3652
A2G0017	0.1734	0.0668	0.1188	0.2684	0.1366	1.2844	0.113	1.1992	0.0794	1.0402	0	0.541	57.9302	6.687	47.5148	0.4476	0.433	0.0688	0.1522	0.2758	0.0284	0.4322	0.2888	0.1904	0.5498	0.0386	0.0866	0.483	16.3482	21.0722	0.5942	1.425
A2G0018	0.2436	0.1004	0.1682	0.27	0.1938	2.1532	0.0922	1.655	0.101	1.2958	0.0222	0.0754	134.655	5.4184	13.6002	0.8414	0.4624	0.0618	0.458	0.3048	0.039	1.2568	0.3014	0.4384	0.658	0.073	0.0342	0.2898	13.4532	18.9454	0.5614	1.5092
A2G0018	0.2004	0.092	0.1978	0.316	0.1978	1.984	0.083	1.6782	0.1048	1.315	0.0304	0.1802	110.316	5.2028	19.237	0.691	0.4386	0.0638	0.2808	0.3026	0.039	0.987	0.3666	0.5728	0.5942	0.062	0.044	0.4406	15.4974	21.3394	0.4518	1.1708
A2G0019	0.0258	0.0544	0.2172	0.1306	0.033	1.3464	0.0118	1.8684	0.0792	1.5332	0.027	25.8102	50.2012	2.412	3.3344	0.555	0.2852	0.0212	0.2244	0.0172	0.0346	0.4666	0.2522	0	10.2476	0.0806	0.025	0.1284	4.1064	4.9286	0.0204	0.0306
A2G0019	0.0148	0.0544	0.2416	0.1176	0.0372	1.328	0.02	2.0872	0.0782	1.5332	0.0266	24.4608	51.4964	2.4308	3.3344	0.5978	0.2852	0.022	0.351	0.0208	0.039	0.4888	0.2718	0	10.2506	0.0912	0.0274	0.1508	3.5456	4.562	0.0164	0.0344
A2G0020	0.0484	0.0334	0.205	0.127	0.0206	0.5186	0.0166	1.8186	0.0656	0.8988	0.0272	30.402	36.5182	9.8426	1.3464	0.5144	0.162	0.0124	0.111	0.033	0.0302	0.3686	0.3156	0	7.04	0.0706	0.0342	0.2048	0.262	0.3252	0.0414	0.0874
A2G0020	0.048	0.0334	0.2044	0.127	0.0178	0.5272	0.0082	1.8882	0.0668	0.8966	0.025	30.8236	36.6984	9.7584	1.1364	0.5134	0.2036	0.02	0.107	0.033	0.0288	0.389	0.3244	0	7.0984	0.078	0.0302	0.2082	0.315	0.3756	0.0408	0.095
A2G0021	0	0.07876	0.05302	0.10527	0.00682	0.53625	0	3.48678	0.1452	0.78628	0.09053	15.5351	58.9146	13.8387	9.1069	0.583	0.17908	0.1859	0.15675	0.09801	0.01584	0.39941	0.25267	0.05423	2.2011	0.10373	0.01661	0.43549	0	0	0.1925	0.57475
A2G0021	0	0.07876	0.06534	0.10527	0.01001	0.54164	0	3.1009	0.14454	0.78628	0.12903	13.9536	55.3792	13.815	9.1069	0.63866	0.17908	0.17402	0.1408	0.09801	0.01584	0.38071	0.24629	0.05423	2.63659	0.09471	0.01661	0.38995	0	0	0.17864	0.55242
