# Supplementary material for: Identification of electron transfer enzymes in Thermoanaerobacterium saccharolyticum
Source: J Bacteriol. 2025 Jun 6;207(7):e00107-25. doi: 10.1128/jb.00107-25 (PMC12288451; doi:10.1128/jb.00107-25)
Supplement: Table S5 — Material balance calculations. [file jb.00107-25-s0007.xlsx]

## Sheet: HPLC
HPLC			Concentration (mM)
	Strain	Sample Name	Cellobiose	Glucose	Pyruvate	Succinate	Lactate	Formate	Acetate	Ethanol
	LL1025	10 days - 1025 1	23.628	0	0	3.318	22.435	0.887	29.819	60.625
	LL1025	10 days - 1025 2	23.689	0	0	3.3	23.036	0.811	30.009	60.712
	M1442	10 days - 1049 1	0	0.658	0.493	0.315	0	8.601	2.306	189.403
	M1442	10 days - 1049 2	0	0.643	0.465	0.242	0	8.025	2.397	192.419
	LL1328	10 days - 1328 1	0	0.193	1.065	1.104	0.696	9.383	1.944	185.587
	LL1328	10 days - 1328 2	0.954	0.483	1.062	1.187	0.815	9.276	2.034	181.067
	A2G0015	10 days - 1705 1	0	0.615	0.675	0	0.546	10.227	1.965	190.019
	A2G0015	10 days - 1705 2	0	0.589	0.706	0	0.582	10.399	2.017	190.534
	A2G0015	10 days - 1705 3	0	0.73	0.668	0	0.461	10.777	2.038	191.533
	A2G0016	10 days - nfnAB 2	4.847	53.133	0.718	0.292	0	10.745	0.906	57.22
	A2G0016	10 days - nfnAB 5	0.584	48.96	0.717	0	0	11.209	1.08	73.278
	A2G0016	10 days - nfnAB 7	0.203	35.497	0.85	0	0	11.321	1.595	97.561
	A2G0017	10 days - nfnB 3	0.426	70.551	0.997	0	0	10.045	1.187	42.795
	A2G0017	10 days - nfnB 4	0.21	57.197	0.802	0.26	0	10.828	1.162	63.103
	A2G0017	10 days - nfnB 5	0.121	43.328	0.656	0	0	10.805	1.773	86.804
	A2G0018	10 days - nfnA 1	0	26.283	0.652	0	0	8.078	1.022	132.384
	A2G0018	10 days - nfnA 2	0	16.418	0.713	0	0	8.356	1.208	146.192
	A2G0019	10 days - hydA 7	26.156	14.131	12.144	0	0.097	2.434	0.803	54.904
	A2G0019	10 days - hydA 8	25.817	12.566	12.28	0	0.088	1.959	0.947	57.46
	A2G0019	10 days - hydA 9	25.528	13.616	12.098	0	0.092	1.496	0.928	55.889
	A2G0020	10 days - hfsD 10	35.241	2.04	9.522	0	0.119	15.154	0.42	41.462
	A2G0020	10 days - hfsD 3	34.565	3.669	9.545	0	0.079	14.548	0.437	38.925
	A2G0020	10 days - hfsD 7	34.209	2.246	9.518	0	0.097	14.869	0.435	42.39
	A2G0020	10 days - hfsD 8	34.659	2.532	9.471	0	0.054	14.927	0.417	41.752
	A2G0021	10 days - hydA hfsD 3	22.991	17.886	2.22	0.041	0.313	15.744	0.445	62.151
	A2G0021	10 days - hydA hfsD 7	18.032	31.887	2.291	0.048	0.334	15.914	0.467	56.037
	A2G0021	10 days - hydA hfsD 10	21.978	21.777	2.258	0.049	0.332	15.945	0.359	59.284

## Sheet: NMR
		NMR	NMR	NMR	NMR	NMR	NMR	NMR	NMR	NMR	NMR	NMR	NMR	NMR	NMR	NMR	NMR	NMR	NMR	NMR	NMR	NMR	NMR	NMR	NMR	NMR	NMR	NMR	NMR	NMR	NMR	NMR	NMR
NMR	KEGG Compound ID	1,3-Dihydroxyacetone	2-Hydroxybutyrate	2-Hydroxyisocaproate	2-Hydroxyvalerate	3-Methyl-2-oxovalerate	Acetate	Acetoacetate	Acetoin	Acetone	Alanine	Aspartate	Cellobiose	Ethanol	Formate	Glucose	Glutamate	Glycerol	Glycine	Hydroxyacetone	Isocaproate	Isoleucine	Lactate	Leucine	Propylene glycol	Pyruvate	Succinate	Threonine	Valine	Acetaldehyde	Acetaldehyde Hydrated	cis-Aconitate	trans-Aconitate
	M1442	0.2548	0.1334	0.032	0.101	0.071	2.742	0.0188	0.4966	0.0734	1.1436	0.065	0.2242	189.239	5.408	0	1.6136	0.3334	0.1866	0.748	0.1058	0.044	0.7546	0.0982	0.4066	0.3294	0.1254	0.2182	0.0212	6.4416	8.4328	0.1884	0.5214
	M1442	0.2252	0.1334	0.0302	0.0964	0.0676	2.9496	0.0098	0.4156	0.0624	1.023	0.068	0.121	193.878	4.911	0	1.4224	0.3144	0.2006	0.6938	0.0846	0.0414	0.6526	0.1066	0.3464	0.272	0.1286	0.1828	0.0212	5.4384	7.2422	0.1128	0.356
	A2G0015	0.2382	0.1334	0.0396	0.1722	0.0712	2.6766	0.0246	0.5138	0.0646	1.3808	0.0816	0.351	192.173	6.5064	0	1.9022	0.2808	0.0562	1.0792	0.13	0.0176	0.9144	0.0982	0.4066	0.4154	0.1356	0.1512	0.0384	6.3406	9.0608	0.1498	0.3722
	A2G0015	0.2666	0.1334	0.0434	0.1964	0.0828	2.4368	0.0274	0.4756	0.0682	1.1994	0.079	0.1766	192.173	6.1358	0	1.9348	0.3334	0.0776	1.1602	0.1318	0.0234	0.9352	0.1216	0.3688	0.4266	0.1366	0.1156	0.0384	5.11	7.994	0.1336	0.3568
	A2G0016	0.1772	0.0668	0.1104	0.2684	0.1256	1.5064	0.1418	1.2126	0.0878	1.0772	0	0.3986	61.6354	6.4166	47.5148	0.576	0.4576	0.0544	0.2278	0.231	0.035	0.6222	0.2888	0.2384	0.5354	0.0474	0.0476	0.4868	12.7854	20.6222	0.6132	1.5396
	A2G0016	0.2036	0.0668	0.1098	0.2716	0.1492	1.6838	0.1222	1.4252	0.0916	1.1306	0	0.3986	66.2748	6.4386	42.8008	0.6174	0.4456	0.0684	0.2546	0.2384	0.0302	0.5728	0.2778	0.2768	0.5964	0.0474	0.075	0.4644	16.2402	22.9248	0.6258	1.5554
	A2G0017	0.2158	0.086	0.1314	0.2978	0.1372	1.627	0.1558	1.4672	0.0846	1.1872	0	0.5566	66.1052	5.8572	45.2936	0.45	0.501	0.067	0.1888	0.2832	0.0322	0.5232	0.3026	0.2884	0.6586	0.0548	0.0866	0.5536	14.0854	21.8262	0.6094	1.3652
	A2G0017	0.1734	0.0668	0.1188	0.2684	0.1366	1.2844	0.113	1.1992	0.0794	1.0402	0	0.541	57.9302	6.687	47.5148	0.4476	0.433	0.0688	0.1522	0.2758	0.0284	0.4322	0.2888	0.1904	0.5498	0.0386	0.0866	0.483	16.3482	21.0722	0.5942	1.425
	A2G0018	0.2436	0.1004	0.1682	0.27	0.1938	2.1532	0.0922	1.655	0.101	1.2958	0.0222	0.0754	134.655	5.4184	13.6002	0.8414	0.4624	0.0618	0.458	0.3048	0.039	1.2568	0.3014	0.4384	0.658	0.073	0.0342	0.2898	13.4532	18.9454	0.5614	1.5092
	A2G0018	0.2004	0.092	0.1978	0.316	0.1978	1.984	0.083	1.6782	0.1048	1.315	0.0304	0.1802	110.316	5.2028	19.237	0.691	0.4386	0.0638	0.2808	0.3026	0.039	0.987	0.3666	0.5728	0.5942	0.062	0.044	0.4406	15.4974	21.3394	0.4518	1.1708
	A2G0019	0.0258	0.0544	0.2172	0.1306	0.033	1.3464	0.0118	1.8684	0.0792	1.5332	0.027	25.8102	50.2012	2.412	3.3344	0.555	0.2852	0.0212	0.2244	0.0172	0.0346	0.4666	0.2522	0	10.2476	0.0806	0.025	0.1284	4.1064	4.9286	0.0204	0.0306
	A2G0019	0.0148	0.0544	0.2416	0.1176	0.0372	1.328	0.02	2.0872	0.0782	1.5332	0.0266	24.4608	51.4964	2.4308	3.3344	0.5978	0.2852	0.022	0.351	0.0208	0.039	0.4888	0.2718	0	10.2506	0.0912	0.0274	0.1508	3.5456	4.562	0.0164	0.0344
	A2G0020	0.0484	0.0334	0.205	0.127	0.0206	0.5186	0.0166	1.8186	0.0656	0.8988	0.0272	30.402	36.5182	9.8426	1.3464	0.5144	0.162	0.0124	0.111	0.033	0.0302	0.3686	0.3156	0	7.04	0.0706	0.0342	0.2048	0.262	0.3252	0.0414	0.0874
	A2G0020	0.048	0.0334	0.2044	0.127	0.0178	0.5272	0.0082	1.8882	0.0668	0.8966	0.025	30.8236	36.6984	9.7584	1.1364	0.5134	0.2036	0.02	0.107	0.033	0.0288	0.389	0.3244	0	7.0984	0.078	0.0302	0.2082	0.315	0.3756	0.0408	0.095
	A2G0021	0	0.07876	0.05302	0.10527	0.00682	0.53625	0	3.48678	0.1452	0.78628	0.09053	15.5351	58.9146	13.8387	9.1069	0.583	0.17908	0.1859	0.15675	0.09801	0.01584	0.39941	0.25267	0.05423	2.2011	0.10373	0.01661	0.43549	0	0	0.1925	0.57475
	A2G0021	0	0.07876	0.06534	0.10527	0.01001	0.54164	0	3.1009	0.14454	0.78628	0.12903	13.9536	55.3792	13.815	9.1069	0.63866	0.17908	0.17402	0.1408	0.09801	0.01584	0.38071	0.24629	0.05423	2.63659	0.09471	0.01661	0.38995	0	0	0.17864	0.55242

## Sheet: GC
		Hydrogen (mmoles)
GC	LL1025 1	2.6275
	LL1025 2	3.56384
	M1442 1	0.437666
	M1442 2	0.573836
	M1442 3	0.152967
	LL1328 1	0.783343
	LL1328 2	1.07704
	A2G0015 1	0.908851
	A2G0015 2	0.793624
	A2G0016 1	2.45978
	A2G0016 2	2.3099
	A2G0017 1	2.24833
	A2G0017 2	2.68085
	A2G0017 3	1.87075
	A2G0018 1	2.18581
	A2G0018 2	2.0899
	A2G0019 1	1.28098
	A2G0019 2	1.28707
	A2G0019 3	1.48737
	A2G0020 1	0.848183
	A2G0020 2	0.887974
	A2G0020 3	1.11674
	A2G0021 1	0.875474
	A2G0021 2	0.906049

## Sheet: NMR vs HPLC
Comparison of NMR vs HPLC data
Row Labels	Average of Cellobiose	Average of Glucose	Average of Pyruvate	Average of Succinate	Average of Lactate	Average of Formate	Average of Acetate	Average of Ethanol
A2G0015
HPLC	0	0.644667	0.683	0	0.529667	10.4677	2.00667	190.695
NMR	0.2638	0	0.421	0.1361	0.9248	6.3211	2.5567	192.173
A2G0016
HPLC	1.878	45.8633	0.761667	0.0973333	0	11.0917	1.19367	76.0197
NMR	0.3986	45.1578	0.5659	0.0474	0.5975	6.4276	1.5951	63.9551
A2G0017
HPLC	0.252333	57.0253	0.818333	0.0866667	0	10.5593	1.374	64.234
NMR	0.5488	46.4042	0.6042	0.0467	0.4777	6.2721	1.4557	62.0177
A2G0018
HPLC	0	21.3505	0.6825	0	0	8.217	1.115	139.288
NMR	0.1278	16.4186	0.6261	0.0675	1.1219	5.3106	2.0686	122.485
A2G0019
HPLC	25.8337	13.4377	12.174	0	0.0923333	1.963	0.892667	56.0843
NMR	25.1355	3.3344	10.2491	0.0859	0.4777	2.4214	1.3372	50.8488
A2G0020
HPLC	34.6685	2.62175	9.514	0	0.08725	14.8745	0.42725	41.1322
NMR	30.6128	1.2414	7.0692	0.0743	0.3788	9.8005	0.5229	36.6083
A2G0021
HPLC	21.0003	23.85	2.25633	0.046	0.326333	15.8677	0.423667	59.1573
NMR	14.7443	9.1069	2.41885	0.09922	0.39006	13.8268	0.538945	57.1469
LL1025
HPLC	23.6585	0	0	3.309	22.7355	0.849	29.914	60.6685
LL1328
HPLC	0.477	0.338	1.0635	1.1455	0.7555	9.3295	1.989	183.327
M1442
HPLC	0	0.6505	0.479	0.2785	0	8.313	2.3515	190.911
NMR	0.1726	0	0.3007	0.127	0.7036	5.1595	2.8458	191.558
Notes:
1. For most compounds, the NMR quantification is a bit lower, compared to the HPLC data
2. We don't have NMR data for 2 samples (LL1025 and LL1328)
3. Given that we have less confidence in the NMR quantification, I think we should ignore that data when we have corresponding HPLC data for the same metabolite

## Sheet: Combined v2
				Units -->		mmoles	mM	mM	mM	mM	mM	mM	mM	mM	mM	mM	mM	mM	mM	mM	mM	mM	mM	mM	mM	mM	mM	mM	mM	mM	mM	mM	mM	mM	mM	mM	mM	mM	mM
Strain	Instrument	Sample Name	Days	Note	Colony	Hydrogen	Cellobiose	Glucose	Pyruvate	Succinate	Lactate	Formate	Acetate	Ethanol	1,3-Dihydroxyacetone	2-Hydroxybutyrate	2-Hydroxyisocaproate	2-Hydroxyvalerate	3-Methyl-2-oxovalerate	Acetoacetate	Acetoin	Acetone	Alanine	Aspartate	Glutamate	Glycerol	Glycine	Hydroxyacetone	Isocaproate	Isoleucine	Leucine	Propylene glycol	Threonine	Valine	Acetaldehyde	Acetaldehyde Hydrated	cis-Aconitate	trans-Aconitate	Acetaldehyde_total
LL1025	HPLC	10 days - 1025 1	10	LL1025	1		23.628	0	0	3.318	22.435	0.887	29.819	60.625
LL1025	HPLC	10 days - 1025 2	10	LL1025	2		23.689	0	0	3.3	23.036	0.811	30.009	60.712
M1442	HPLC	10 days - 1049 1	10	LL1049	1		0	0.658	0.493	0.315	0	8.601	2.306	189.403
M1442	HPLC	10 days - 1049 2	10	LL1049	2		0	0.643	0.465	0.242	0	8.025	2.397	192.419
LL1328	HPLC	10 days - 1328 1	10	LL1328	1		0	0.193	1.065	1.104	0.696	9.383	1.944	185.587
LL1328	HPLC	10 days - 1328 2	10	LL1328	2		0.954	0.483	1.062	1.187	0.815	9.276	2.034	181.067
A2G0015	HPLC	10 days - 1705 1	10	1705	1		0	0.615	0.675	0	0.546	10.227	1.965	190.019
A2G0015	HPLC	10 days - 1705 2	10	1705	2		0	0.589	0.706	0	0.582	10.399	2.017	190.534
A2G0015	HPLC	10 days - 1705 3	10	1705	3		0	0.73	0.668	0	0.461	10.777	2.038	191.533
A2G0016	HPLC	10 days - nfnAB 2	10	nfnAB	2		4.847	53.133	0.718	0.292	0	10.745	0.906	57.22
A2G0016	HPLC	10 days - nfnAB 5	10	nfnAB	5		0.584	48.96	0.717	0	0	11.209	1.08	73.278
A2G0016	HPLC	10 days - nfnAB 7	10	nfnAB	7		0.203	35.497	0.85	0	0	11.321	1.595	97.561
A2G0017	HPLC	10 days - nfnB 3	10	nfnB	3		0.426	70.551	0.997	0	0	10.045	1.187	42.795
A2G0017	HPLC	10 days - nfnB 4	10	nfnB	4		0.21	57.197	0.802	0.26	0	10.828	1.162	63.103
A2G0017	HPLC	10 days - nfnB 5	10	nfnB	5		0.121	43.328	0.656	0	0	10.805	1.773	86.804
A2G0018	HPLC	10 days - nfnA 1	10	nfnA	1		0	26.283	0.652	0	0	8.078	1.022	132.384
A2G0018	HPLC	10 days - nfnA 2	10	nfnA	2		0	16.418	0.713	0	0	8.356	1.208	146.192
A2G0019	HPLC	10 days - hydA 7	10	hydA	7		26.156	14.131	12.144	0	0.097	2.434	0.803	54.904
A2G0019	HPLC	10 days - hydA 8	10	hydA	8		25.817	12.566	12.28	0	0.088	1.959	0.947	57.46
A2G0019	HPLC	10 days - hydA 9	10	hydA	9		25.528	13.616	12.098	0	0.092	1.496	0.928	55.889
A2G0020	HPLC	10 days - hfsD 10	10	hfsD	10		35.241	2.04	9.522	0	0.119	15.154	0.42	41.462
A2G0020	HPLC	10 days - hfsD 3	10	hfsD	3		34.565	3.669	9.545	0	0.079	14.548	0.437	38.925
A2G0020	HPLC	10 days - hfsD 7	10	hfsD	7		34.209	2.246	9.518	0	0.097	14.869	0.435	42.39
A2G0020	HPLC	10 days - hfsD 8	10	hfsD	8		34.659	2.532	9.471	0	0.054	14.927	0.417	41.752
A2G0021	HPLC	10 days - hydA hfsD 3	10	hydA hfsD	3		22.991	17.886	2.22	0.041	0.313	15.744	0.445	62.151
A2G0021	HPLC	10 days - hydA hfsD 7	10	hydA hfsD	7		18.032	31.887	2.291	0.048	0.334	15.914	0.467	56.037
A2G0021	HPLC	10 days - hydA hfsD 10	10	hydA hfsD	10		21.978	21.777	2.258	0.049	0.332	15.945	0.359	59.284
M1442	NMR						0.2242	0	0.3294	0.1254	0.7546	5.408	2.742	189.239	0.2548	0.1334	0.032	0.101	0.071	0.0188	0.4966	0.0734	1.1436	0.065	1.6136	0.3334	0.1866	0.748	0.1058	0.044	0.0982	0.4066	0.2182	0.0212	6.4416	8.4328	0.1884	0.5214	14.8744
M1442	NMR						0.121	0	0.272	0.1286	0.6526	4.911	2.9496	193.878	0.2252	0.1334	0.0302	0.0964	0.0676	0.0098	0.4156	0.0624	1.023	0.068	1.4224	0.3144	0.2006	0.6938	0.0846	0.0414	0.1066	0.3464	0.1828	0.0212	5.4384	7.2422	0.1128	0.356	12.6806
A2G0015	NMR						0.351	0	0.4154	0.1356	0.9144	6.5064	2.6766	192.173	0.2382	0.1334	0.0396	0.1722	0.0712	0.0246	0.5138	0.0646	1.3808	0.0816	1.9022	0.2808	0.0562	1.0792	0.13	0.0176	0.0982	0.4066	0.1512	0.0384	6.3406	9.0608	0.1498	0.3722	15.4014
A2G0015	NMR						0.1766	0	0.4266	0.1366	0.9352	6.1358	2.4368	192.173	0.2666	0.1334	0.0434	0.1964	0.0828	0.0274	0.4756	0.0682	1.1994	0.079	1.9348	0.3334	0.0776	1.1602	0.1318	0.0234	0.1216	0.3688	0.1156	0.0384	5.11	7.994	0.1336	0.3568	13.104
A2G0016	NMR						0.3986	47.5148	0.5354	0.0474	0.6222	6.4166	1.5064	61.6354	0.1772	0.0668	0.1104	0.2684	0.1256	0.1418	1.2126	0.0878	1.0772	0	0.576	0.4576	0.0544	0.2278	0.231	0.035	0.2888	0.2384	0.0476	0.4868	12.7854	20.6222	0.6132	1.5396	33.4076
A2G0016	NMR						0.3986	42.8008	0.5964	0.0474	0.5728	6.4386	1.6838	66.2748	0.2036	0.0668	0.1098	0.2716	0.1492	0.1222	1.4252	0.0916	1.1306	0	0.6174	0.4456	0.0684	0.2546	0.2384	0.0302	0.2778	0.2768	0.075	0.4644	16.2402	22.9248	0.6258	1.5554	39.165
A2G0017	NMR						0.5566	45.2936	0.6586	0.0548	0.5232	5.8572	1.627	66.1052	0.2158	0.086	0.1314	0.2978	0.1372	0.1558	1.4672	0.0846	1.1872	0	0.45	0.501	0.067	0.1888	0.2832	0.0322	0.3026	0.2884	0.0866	0.5536	14.0854	21.8262	0.6094	1.3652	35.9116
A2G0017	NMR						0.541	47.5148	0.5498	0.0386	0.4322	6.687	1.2844	57.9302	0.1734	0.0668	0.1188	0.2684	0.1366	0.113	1.1992	0.0794	1.0402	0	0.4476	0.433	0.0688	0.1522	0.2758	0.0284	0.2888	0.1904	0.0866	0.483	16.3482	21.0722	0.5942	1.425	37.4204
A2G0018	NMR						0.0754	13.6002	0.658	0.073	1.2568	5.4184	2.1532	134.655	0.2436	0.1004	0.1682	0.27	0.1938	0.0922	1.655	0.101	1.2958	0.0222	0.8414	0.4624	0.0618	0.458	0.3048	0.039	0.3014	0.4384	0.0342	0.2898	13.4532	18.9454	0.5614	1.5092	32.3986
A2G0018	NMR						0.1802	19.237	0.5942	0.062	0.987	5.2028	1.984	110.316	0.2004	0.092	0.1978	0.316	0.1978	0.083	1.6782	0.1048	1.315	0.0304	0.691	0.4386	0.0638	0.2808	0.3026	0.039	0.3666	0.5728	0.044	0.4406	15.4974	21.3394	0.4518	1.1708	36.8368
A2G0019	NMR						25.8102	3.3344	10.2476	0.0806	0.4666	2.412	1.3464	50.2012	0.0258	0.0544	0.2172	0.1306	0.033	0.0118	1.8684	0.0792	1.5332	0.027	0.555	0.2852	0.0212	0.2244	0.0172	0.0346	0.2522	0	0.025	0.1284	4.1064	4.9286	0.0204	0.0306	9.035
A2G0019	NMR						24.4608	3.3344	10.2506	0.0912	0.4888	2.4308	1.328	51.4964	0.0148	0.0544	0.2416	0.1176	0.0372	0.02	2.0872	0.0782	1.5332	0.0266	0.5978	0.2852	0.022	0.351	0.0208	0.039	0.2718	0	0.0274	0.1508	3.5456	4.562	0.0164	0.0344	8.1076
A2G0020	NMR						30.402	1.3464	7.04	0.0706	0.3686	9.8426	0.5186	36.5182	0.0484	0.0334	0.205	0.127	0.0206	0.0166	1.8186	0.0656	0.8988	0.0272	0.5144	0.162	0.0124	0.111	0.033	0.0302	0.3156	0	0.0342	0.2048	0.262	0.3252	0.0414	0.0874	0.5872
A2G0020	NMR						30.8236	1.1364	7.0984	0.078	0.389	9.7584	0.5272	36.6984	0.048	0.0334	0.2044	0.127	0.0178	0.0082	1.8882	0.0668	0.8966	0.025	0.5134	0.2036	0.02	0.107	0.033	0.0288	0.3244	0	0.0302	0.2082	0.315	0.3756	0.0408	0.095	0.6906
A2G0021	NMR						15.5351	9.1069	2.2011	0.10373	0.39941	13.8387	0.53625	58.9146	0	0.07876	0.05302	0.10527	0.00682	0	3.48678	0.1452	0.78628	0.09053	0.583	0.17908	0.1859	0.15675	0.09801	0.01584	0.25267	0.05423	0.01661	0.43549	0	0	0.1925	0.57475	0
A2G0021	NMR						13.9536	9.1069	2.63659	0.09471	0.38071	13.815	0.54164	55.3792	0	0.07876	0.06534	0.10527	0.01001	0	3.1009	0.14454	0.78628	0.12903	0.63866	0.17908	0.17402	0.1408	0.09801	0.01584	0.24629	0.05423	0.01661	0.38995	0	0	0.17864	0.55242	0
LL1025	GC	LL1025 1			1	2.6275
LL1025	GC	LL1025 2			2	3.56384
M1442	GC	M1442 1			1	0.437666
M1442	GC	M1442 2			2	0.573836
M1442	GC	M1442 3			3	0.152967
LL1328	GC	LL1328 1			1	0.783343
LL1328	GC	LL1328 2			2	1.07704
A2G0015	GC	A2G0015 1			1	0.908851
A2G0015	GC	A2G0015 2			2	0.793624
A2G0016	GC	A2G0016 1			1	2.45978
A2G0016	GC	A2G0016 2			2	2.3099
A2G0017	GC	A2G0017 1			1	2.24833
A2G0017	GC	A2G0017 2			2	2.68085
A2G0017	GC	A2G0017 3			3	1.87075
A2G0018	GC	A2G0018 1			1	2.18581
A2G0018	GC	A2G0018 2			2	2.0899
A2G0019	GC	A2G0019 1			1	1.28098
A2G0019	GC	A2G0019 2			2	1.28707
A2G0019	GC	A2G0019 3			3	1.48737
A2G0020	GC	A2G0020 1			1	0.848183
A2G0020	GC	A2G0020 2			2	0.887974
A2G0020	GC	A2G0020 3			3	1.11674
A2G0021	GC	A2G0021 1			1	0.875474
A2G0021	GC	A2G0021 2			2	0.906049

## Sheet: Strain lookup
Strain ID
A2G0015
A2G0016
A2G0017
A2G0018
A2G0019
A2G0020
A2G0021
LL1025
LL1328
M1442

## Sheet: Compounds lookup
				4	1	-2	-3
Name	Chemical Name	Chemical Formula	KEGG ID	C	H	O	N	Avail e-	Deg of red	CO2 per mole	CO2 notes
Hydrogen	Hydrogen	H₂	C06250	0	2	0	0	2		0
Cellobiose	Cellobiose	C₁₂H₂₂O₁₁	C00185	12	22	11	0	48	4	0
Glucose	Glucose	C₆H₁₂O₆	C00031	6	12	6	0	24	4	0
Pyruvate	Pyruvate	C₃H₄O₃	C00022	3	4	3	0	10	3.33333	0
Succinate	Succinate	C₄H₆O₄	C00042	4	6	4	0	14	3.5	-1	Assuming it comes from oxaloacetate
Lactate	Lactate	C₃H₆O₃	C00186	3	6	3	0	12	4	0
Formate	Formate	HCOOH	C00058	1	2	2	0	2	2	0
Acetate	Acetate	CH3COOH	C00033	2	4	2	0	8	4	1
Ethanol	Ethanol	C₂H₅OH	C00469	2	6	1	0	12	6	1
1,3-Dihydroxyacetone	1,3-Dihydroxyacetone	C₃H₆O₃	C00118	3	6	3	0	12	4	0
2-Hydroxybutyrate	2-Hydroxybutyrate	C₄H₈O₃	C05984	4	8	3	0	18	4.5	2	Assuming it comes from threonine
2-Hydroxyisocaproate	2-Hydroxyisocaproate	C₆H₁₂O₃		6	12	3	0	30	5	3	Assuming it comes from leucine (as suggested by Wikipedia)
2-Hydroxyvalerate	2-Hydroxyvalerate	C₅H₁₀O₃		5	10	3	0	24	4.8	1	Assuming it comes from 2-ketoisovalerate
3-Methyl-2-oxovalerate	3-Methyl-2-oxovalerate	C₆H₁₀O₃	C00671	6	10	3	0	28	4.66667	3	Part of isoleucine biosynthesis pathway
Acetoacetate	Acetoacetate	C₄H₆O₃	C00164	4	6	3	0	16	4	2
Acetoin	Acetoin	C₄H₈O₂	C00308	4	8	2	0	20	5	2
Acetone	Acetone	C₃H₆O	C00207	3	6	1	0	16	5.33333	3	Assuming it comes from decarboxylation of acetoacetate
Alanine	Alanine	C₃H₇NO₂	C00041	3	7	2	1	12	4	0
Aspartate	Aspartate	C₄H₇NO₄	C00049	4	7	4	1	12	3	-1	Assuming it comes from oxaloacetate
Glutamate	Glutamate	C₅H₉NO₄	C00025	5	9	4	1	18	3.6	1	Assuming the oxaloacetate for citrate synthase comes from pyruvate
Glycerol	Glycerol	C₃H₈O₃	C00116	3	8	3	0	14	4.66667	0
Glycine	Glycine	C₂H₅NO₂	C00037	2	5	2	1	6	3	1	Assuming it comes from serine
Hydroxyacetone	Hydroxyacetone	C₃H₆O₂	C06142	3	6	2	0	14	4.66667	0
Isocaproate	Isocaproate	C₆H₁₂O₂	C08362	6	12	2	0	32	5.33333	0
Isoleucine	Isoleucine	C₆H₁₃NO₂	C00407	6	13	2	1	30	5	3
Leucine	Leucine	C₆H₁₃NO₂	C00123	6	13	2	1	30	5	3
Propylene glycol	Propylene glycol	C₃H₈O₂	C00363	3	8	2	0	16	5.33333	0
Threonine	Threonine	C₄H₉NO₃	C00188	4	9	3	1	16	4	2
Valine	Valine	C₅H₁₁NO₂	C00183	5	11	2	1	24	4.8	1
Acetaldehyde	Acetaldehyde	C₂H₄O	C00084	2	4	1	0	10	5	1
Acetaldehyde Hydrated	Acetaldehyde	C₂H₄O	C00084	2	4	1	0	10	5	1
cis-Aconitate	cis-Aconitate	C₆H₆O₆²⁻	C00417	6	6	6	0	18	3	0	Assuming the oxaloacetate for citrate synthase comes from pyruvate
trans-Aconitate	trans-Aconitate	C₆H₆O₆²⁻	C00417	6	6	6	0	18	3	0	Assuming the oxaloacetate for citrate synthase comes from pyruvate
Acetaldehyde_total	Acetaldehyde	C₂H₄O	C00084	2	4	1	0	10	5	1
CO2_estimated	Carbon dioxide	CO2	C00011	1	0	2	0	0	0	0

## Sheet: Combined_old
						HPLC	HPLC	HPLC	HPLC	HPLC	HPLC	HPLC	HPLC
	Strain	Days	Replicate	Joao notes	Sample Name	Cellobiose	Glucose	Pyruvate	Succinate	Lactate	Formate	Acetate	Ethanol			Hydrogen (mmoles)
	LL1025	10	1	LL1025	10 days - 1025 1	23.628	0	0	3.318	22.435	0.887	29.819	60.625		LL1025 1	2.6275
	LL1025	10	2	LL1025	10 days - 1025 2	23.689	0	0	3.3	23.036	0.811	30.009	60.712		LL1025 2	3.56384
	M1442	10	1	LL1049	10 days - 1049 1	0	0.658	0.493	0.315	0	8.601	2.306	189.403		M1442 1	0.437666
	M1442	10	2	LL1049	10 days - 1049 2	0	0.643	0.465	0.242	0	8.025	2.397	192.419		M1442 2	0.573836
															M1442 3	0.152967
	LL1328	10	1	LL1328	10 days - 1328 1	0	0.193	1.065	1.104	0.696	9.383	1.944	185.587		LL1328 1	0.783343
	LL1328	10	2	LL1328	10 days - 1328 2	0.954	0.483	1.062	1.187	0.815	9.276	2.034	181.067		LL1328 2	1.07704
	A2G0015	10	1	1705	10 days - 1705 1	0	0.615	0.675	0	0.546	10.227	1.965	190.019		A2G0015 1	0.908851
	A2G0015	10	2	1705	10 days - 1705 2	0	0.589	0.706	0	0.582	10.399	2.017	190.534		A2G0015 2	0.793624
	A2G0015	10	3	1705	10 days - 1705 3	0	0.73	0.668	0	0.461	10.777	2.038	191.533
	A2G0016	10	1												A2G0016 1	2.45978
	A2G0016	10	2	nfnAB	10 days - nfnAB 2	4.847	53.133	0.718	0.292	0	10.745	0.906	57.22		A2G0016 2	2.3099
	A2G0016	10	5	nfnAB	10 days - nfnAB 5	0.584	48.96	0.717	0	0	11.209	1.08	73.278
	A2G0016	10	7	nfnAB	10 days - nfnAB 7	0.203	35.497	0.85	0	0	11.321	1.595	97.561
	A2G0017	10	1												A2G0017 1	2.24833
	A2G0017	10	2												A2G0017 2	2.68085
	A2G0017	10	3	nfnB	10 days - nfnB 3	0.426	70.551	0.997	0	0	10.045	1.187	42.795		A2G0017 3	1.87075
	A2G0017	10	4	nfnB	10 days - nfnB 4	0.21	57.197	0.802	0.26	0	10.828	1.162	63.103
	A2G0017	10	5	nfnB	10 days - nfnB 5	0.121	43.328	0.656	0	0	10.805	1.773	86.804
	A2G0018	10	1	nfnA	10 days - nfnA 1	0	26.283	0.652	0	0	8.078	1.022	132.384		A2G0018 1	2.18581
	A2G0018	10	2	nfnA	10 days - nfnA 2	0	16.418	0.713	0	0	8.356	1.208	146.192		A2G0018 2	2.0899
	A2G0019	10	7	hydA	10 days - hydA 7	26.156	14.131	12.144	0	0.097	2.434	0.803	54.904
	A2G0019	10	8	hydA	10 days - hydA 8	25.817	12.566	12.28	0	0.088	1.959	0.947	57.46
	A2G0019	10	9	hydA	10 days - hydA 9	25.528	13.616	12.098	0	0.092	1.496	0.928	55.889		A2G0019 1	1.28098
	A2G0020	10	10	hfsD	10 days - hfsD 10	35.241	2.04	9.522	0	0.119	15.154	0.42	41.462		A2G0019 2	1.28707
	A2G0020	10	3	hfsD	10 days - hfsD 3	34.565	3.669	9.545	0	0.079	14.548	0.437	38.925		A2G0019 3	1.48737
	A2G0020	10	7	hfsD	10 days - hfsD 7	34.209	2.246	9.518	0	0.097	14.869	0.435	42.39		A2G0020 1	0.848183
	A2G0020	10	8	hfsD	10 days - hfsD 8	34.659	2.532	9.471	0	0.054	14.927	0.417	41.752		A2G0020 2	0.887974
	A2G0021	10	3	hydA hfsD	10 days - hydA hfsD 3	22.991	17.886	2.22	0.041	0.313	15.744	0.445	62.151		A2G0020 3	1.11674
	A2G0021	10	7	hydA hfsD	10 days - hydA hfsD 7	18.032	31.887	2.291	0.048	0.334	15.914	0.467	56.037		A2G0021 1	0.875474
	A2G0021	10	10	hydA hfsD	10 days - hydA hfsD 10	21.978	21.777	2.258	0.049	0.332	15.945	0.359	59.284		A2G0021 2	0.906049
